# Supplementary material for: UK mosquitoes are competent to transmit Usutu virus at native temperatures
Source: One Health. 2024 Oct 13;19:100916. doi: 10.1016/j.onehlt.2024.100916 (PMC11532274; doi:10.1016/j.onehlt.2024.100916)
Supplement: Supplementary Table S1 — Usutu virus infection data, including mosquito counts per temperature/time point, CT values, and viral copy numbers, used to calculate infection and transmission rates in Fig. 2. [file mmc2.xlsx]

## Sheet: Molestus_17C_DPI7
Bodies	Day	Temperature (°C)	Mean Cq	Total viral genome copies in sample	Species	Notes
Mol_17°C_7dpi_B1	7	17	27.84	61750	Culex pipiens molestus
Mol_17°C_7dpi_B2	7	17	33.47	1100	Culex pipiens molestus
Mol_17°C_7dpi_B3	7	17	NA	NA	Culex pipiens molestus
Mol_17°C_7dpi_B4	7	17	NA	NA	Culex pipiens molestus
Mol_17°C_7dpi_B5	7	17	26.95	110500	Culex pipiens molestus
Mol_17°C_7dpi_B6	7	17	NA	NA	Culex pipiens molestus
Mol_17°C_7dpi_B7	7	17	NA	NA	Culex pipiens molestus
Mol_17°C_7dpi_B8	7	17	NA	NA	Culex pipiens molestus
Mol_17°C_7dpi_B9	7	17	NA	NA	Culex pipiens molestus
Mol_17°C_7dpi_B10	7	17	30.1	1265	Culex pipiens molestus
Mol_17°C_7dpi_B11	7	17	NA	NA	Culex pipiens/molestus hybrid	Removed from molestus analysis
Mol_17°C_7dpi_B12	7	17	NA	NA	Culex pipiens molestus
Mol_17°C_7dpi_B13	7	17	NA	NA	Culex pipiens molestus
Mol_17°C_7dpi_B14	7	17	NA	NA	Culex pipiens molestus
Saliva
Mol_17°C_7dpi_S1	7	17	NA	NA	Culex pipiens molestus
Mol_17°C_7dpi_S2	7	17	NA	NA	Culex pipiens molestus
Mol_17°C_7dpi_S3	7	17	NA	NA	Culex pipiens molestus
Mol_17°C_7dpi_S4	7	17	NA	NA	Culex pipiens molestus
Mol_17°C_7dpi_S5	7	17	NA	NA	Culex pipiens molestus
Mol_17°C_7dpi_S6	7	17	NA	NA	Culex pipiens molestus
Mol_17°C_7dpi_S7	7	17	NA	NA	Culex pipiens molestus
Mol_17°C_7dpi_S8	7	17	NA	NA	Culex pipiens molestus
Mol_17°C_7dpi_S9	7	17	NA	NA	Culex pipiens molestus
Mol_17°C_7dpi_S10	7	17	NA	NA	Culex pipiens molestus
Mol_17°C_7dpi_S11	7	17	NA	NA	Culex pipiens/molestus hybrid	Removed from molestus analysis
Mol_17°C_7dpi_S12	7	17	NA	NA	Culex pipiens molestus
Mol_17°C_7dpi_S13	7	17	NA	NA	Culex pipiens molestus
Mol_17°C_7dpi_S14	7	17	NA	NA	Culex pipiens molestus

## Sheet: Molestus 17C DPI 14
Bodies	Day	Temperature (°C)	Mean Cq	Total viral genome copies in sample	Species	Notes
Mol_17°C_14dpi_B1	14	17	NA	NA	Culex pipiens molestus
Mol_17°C_14dpi_B2	14	17	NA	NA	Culex pipiens molestus
Mol_17°C_14dpi_B3	14	17	NA	NA	Culex pipiens molestus
Mol_17°C_14dpi_B4	14	17	NA	NA	Culex pipiens molestus
Mol_17°C_14dpi_B5	14	17	NA	NA	Culex pipiens molestus
Mol_17°C_14dpi_B6	14	17	NA	NA	Culex pipiens molestus
Mol_17°C_14dpi_B7	14	17	NA	NA	Culex pipiens molestus
Mol_17°C_14dpi_B8	14	17	33.43	1310	Culex pipiens molestus
Mol_17°C_14dpi_B9	14	17	NA	NA	Culex pipiens molestus
Mol_17°C_14dpi_B10	14	17	NA	NA	Culex pipiens molestus
Mol_17°C_14dpi_B11	14	17	31.1	6740	Culex pipiens/molestus hybrid	Removed from molestus analysis
Mol_17°C_14dpi_B12	14	17	NA	NA	Culex pipiens molestus
Saliva
Mol_17°C_14dpi_S1	14	17	NA	NA	Culex pipiens molestus
Mol_17°C_14dpi_S2	14	17	NA	NA	Culex pipiens molestus
Mol_17°C_14dpi_S3	14	17	NA	NA	Culex pipiens molestus
Mol_17°C_14dpi_S4	14	17	NA	NA	Culex pipiens molestus
Mol_17°C_14dpi_S5	14	17	NA	NA	Culex pipiens molestus
Mol_17°C_14dpi_S6	14	17	NA	NA	Culex pipiens molestus
Mol_17°C_14dpi_S7	14	17	NA	NA	Culex pipiens molestus
Mol_17°C_14dpi_S8	14	17	NA	NA	Culex pipiens molestus
Mol_17°C_14dpi_S9	14	17	NA	NA	Culex pipiens molestus
Mol_17°C_14dpi_S10	14	17	NA	NA	Culex pipiens molestus
Mol_17°C_14dpi_S11	14	17	NA	NA	Culex pipiens/molestus hybrid	Removed from molestus analysis
Mol_17°C_14dpi_S12	14	17	NA	NA	Culex pipiens molestus

## Sheet: Molestus 17C DPI 21
Bodies	Day	Temperature (°C)	Mean Cq	Total viral genome copies in sample	Species	Notes
Mol_17°C_21dpi_B1	21	17	NA	NA	Culex pipiens molestus
Mol_17°C_21dpi_B2	21	17	NA	NA	Culex pipiens/molestus hybrid	Removed from molestus analysis
Mol_17°C_21dpi_B3	21	17	NA	NA	Culex pipiens molestus
Mol_17°C_21dpi_B4	21	17	NA	NA	Culex pipiens molestus
Mol_17°C_21dpi_B5	21	17	NA	NA	Culex pipiens molestus
Mol_17°C_21dpi_B6	21	17	NA	NA	Culex pipiens molestus
Mol_17°C_21dpi_B7	21	17	NA	NA	Culex pipiens molestus
Mol_17°C_21dpi_B8	21	17	NA	NA	Culex pipiens/molestus hybrid	Removed from molestus analysis
Mol_17°C_21dpi_B9	21	17	NA	NA	Culex pipiens molestus
Mol_17°C_21dpi_B10	21	17	NA	NA	Culex pipiens molestus
Mol_17°C_21dpi_B11	21	17	33.09	1450	Culex pipiens molestus
Mol_17°C_21dpi_B12	21	17	NA	NA	Culex pipiens molestus
Mol_17°C_21dpi_B13	21	17	33.92	766	Culex pipiens molestus
Mol_17°C_21dpi_B14	21	17	NA	NA	Culex pipiens molestus
Saliva
Mol_17°C_21dpi_S1	21	17	NA	NA	Culex pipiens molestus
Mol_17°C_21dpi_S2	21	17	NA	NA	Culex pipiens/molestus hybrid	Removed from molestus analysis
Mol_17°C_21dpi_S3	21	17	NA	NA	Culex pipiens molestus
Mol_17°C_21dpi_S4	21	17	NA	NA	Culex pipiens molestus
Mol_17°C_21dpi_S5	21	17	NA	NA	Culex pipiens molestus
Mol_17°C_21dpi_S6	21	17	NA	NA	Culex pipiens molestus
Mol_17°C_21dpi_S7	21	17	NA	NA	Culex pipiens molestus
Mol_17°C_21dpi_S8	21	17	NA	NA	Culex pipiens/molestus hybrid	Removed from molestus analysis
Mol_17°C_21dpi_S9	21	17	NA	NA	Culex pipiens molestus
Mol_17°C_21dpi_S10	21	17	NA	NA	Culex pipiens molestus
Mol_17°C_21dpi_S11	21	17	NA	NA	Culex pipiens molestus
Mol_17°C_21dpi_S12	21	17	NA	NA	Culex pipiens molestus
Mol_17°C_21dpi_S13	21	17	NA	NA	Culex pipiens molestus
Mol_17°C_21dpi_S14	21	17	NA	NA	Culex pipiens molestus

## Sheet: Molestus 17C DPI 28
Bodies	Day	Temperature (°C)	Mean Cq	Total viral genome copies in sample	Species	Notes
Mol_17°C_28dpi_B1	28	17	32.49	4475	Culex pipiens moletus
Mol_17°C_28dpi_B2	28	17	NA	NA	Culex pipiens moletus
Mol_17°C_28dpi_B3	28	17	NA	NA	Culex pipiens moletus
Mol_17°C_28dpi_B4	28	17	NA	NA	Culex pipiens moletus
Mol_17°C_28dpi_B5	28	17	NA	NA	Culex pipiens moletus
Mol_17°C_28dpi_B6	28	17	33.18	3080	Culex pipiens moletus
Mol_17°C_28dpi_B7	28	17	NA	NA	Culex pipiens moletus
Mol_17°C_28dpi_B8	28	17	NA	NA	Culex pipiens moletus
Mol_17°C_28dpi_B9	28	17	NA	NA	Culex pipiens moletus
Mol_17°C_28dpi_B10	28	17	NA	NA	Culex pipiens moletus
Mol_17°C_28dpi_B11	28	17	33	16530	Culex pipiens/moletus hybrid	Removed from molestus analysis
Mol_17°C_28dpi_B12	28	17	32.27	4950	Culex pipiens moletus
Mol_17°C_28dpi_B13	28	17	14.27	343000000	Culex pipiens moletus
Mol_17°C_28dpi_B14	28	17	NA	NA	Culex pipiens moletus
Mol_17°C_28dpi_B15	28	17	NA	NA	Culex pipiens moletus
Mol_17°C_28dpi_B16	28	17	NA	NA	Culex pipiens moletus
Mol_17°C_28dpi_B17	28	17	33.57	997	Culex pipiens moletus
Mol_17°C_28dpi_B18	28	17	32.92	1590	Culex pipiens moletus
Mol_17°C_28dpi_B19	28	17	NA	NA	Culex pipiens moletus
Mol_17°C_28dpi_B20	28	17	NA	NA	Culex pipiens moletus
Mol_17°C_28dpi_B21	28	17	NA	NA	Culex pipiens moletus
Mol_17°C_28dpi_B22	28	17	NA	NA	Culex pipiens moletus
Mol_17°C_28dpi_B23	28	17	29.65	28035	Culex pipiens moletus
Mol_17°C_28dpi_B24	28	17	33.5	1060	Culex pipiens/moletus hybrid	Removed from molestus analysis
Mol_17°C_28dpi_B25	28	17	NA	NA	Culex pipiens moletus
Mol_17°C_28dpi_B26	28	17	NA	NA	Culex pipiens moletus
Mol_17°C_28dpi_B27	28	17	NA	NA	Culex pipiens moletus
Mol_17°C_28dpi_B28	28	17	NA	NA	Culex pipiens moletus
Saliva
Mol_17°C_28dpi_S1	28	17	NA	NA	Culex pipiens moletus
Mol_17°C_28dpi_S2	28	17	NA	NA	Culex pipiens moletus
Mol_17°C_28dpi_S3	28	17	NA	NA	Culex pipiens moletus
Mol_17°C_28dpi_S4	28	17	NA	NA	Culex pipiens moletus
Mol_17°C_28dpi_S5	28	17	NA	NA	Culex pipiens moletus
Mol_17°C_28dpi_S6	28	17	NA	NA	Culex pipiens moletus
Mol_17°C_28dpi_S7	28	17	NA	NA	Culex pipiens moletus
Mol_17°C_28dpi_S8	28	17	NA	NA	Culex pipiens moletus
Mol_17°C_28dpi_S9	28	17	NA	NA	Culex pipiens moletus
Mol_17°C_28dpi_S10	28	17	NA	NA	Culex pipiens moletus
Mol_17°C_28dpi_S11	28	17	NA	NA	Culex pipiens/moletus hybrid	Removed from molestus analysis
Mol_17°C_28dpi_S12	28	17	NA	NA	Culex pipiens moletus
Mol_17°C_28dpi_S13	28	17	NA	NA	Culex pipiens moletus
Mol_17°C_28dpi_S14	28	17	NA	NA	Culex pipiens moletus
Mol_17°C_28dpi_S15	28	17	NA	NA	Culex pipiens moletus
Mol_17°C_28dpi_S16	28	17	NA	NA	Culex pipiens moletus
Mol_17°C_28dpi_S17	28	17	NA	NA	Culex pipiens moletus
Mol_17°C_28dpi_S18	28	17	NA	NA	Culex pipiens moletus
Mol_17°C_28dpi_S19	28	17	NA	NA	Culex pipiens moletus
Mol_17°C_28dpi_S20	28	17	NA	NA	Culex pipiens moletus
Mol_17°C_28dpi_S21	28	17	NA	NA	Culex pipiens moletus
Mol_17°C_28dpi_S22	28	17	NA	NA	Culex pipiens moletus
Mol_17°C_28dpi_S23	28	17	NA	NA	Culex pipiens moletus
Mol_17°C_28dpi_S24	28	17	NA	NA	Culex pipiens/moletus hybrid	Removed from molestus analysis
Mol_17°C_28dpi_S25	28	17	NA	NA	Culex pipiens moletus
Mol_17°C_28dpi_S26	28	17	NA	NA	Culex pipiens moletus
Mol_17°C_28dpi_S27	28	17	NA	NA	Culex pipiens moletus
Mol_17°C_28dpi_S28	28	17	NA	NA	Culex pipiens moletus

## Sheet: Molestus 21C 7dpi
Bodies	Day	Temperature (°C)	Mean Cq	Total viral genome copies in sample	Species
Mol_21°C_7dpi_B1	7	21	NA	NA	Culex pipiens moletus
Mol_21°C_7dpi_B2	7	21	NA	NA	Culex pipiens moletus
Mol_21°C_7dpi_B3	7	21	32.71	1995	Culex pipiens moletus
Mol_21°C_7dpi_B4	7	21	NA	NA	Culex pipiens moletus
Mol_21°C_7dpi_B5	7	21	NA	NA	Culex pipiens moletus
Mol_21°C_7dpi_B6	7	21	NA	NA	Culex pipiens moletus
Mol_21°C_7dpi_B7	7	21	32.4	2480	Culex pipiens moletus
Mol_21°C_7dpi_B8	7	21	32.05	3215	Culex pipiens moletus
Saliva
Mol_21°C_7dpi_S1	7	21	NA	NA	Culex pipiens moletus
Mol_21°C_7dpi_S2	7	21	NA	NA	Culex pipiens moletus
Mol_21°C_7dpi_S3	7	21	NA	NA	Culex pipiens moletus
Mol_21°C_7dpi_S4	7	21	NA	NA	Culex pipiens moletus
Mol_21°C_7dpi_S5	7	21	NA	NA	Culex pipiens moletus
Mol_21°C_7dpi_S6	7	21	NA	NA	Culex pipiens moletus
Mol_21°C_7dpi_S7	7	21	NA	NA	Culex pipiens moletus
Mol_21°C_7dpi_S8	7	21	NA	NA	Culex pipiens moletus

## Sheet: Molestus 21C 14dpi
Marcus check
Bodies	Day	Temperature (°C)	Mean Cq	Total viral genome copies in sample	Species
Mol_21°C_14dpi_B1	14	21	NA	NA	Culex pipiens moletus
Mol_21°C_14dpi_B2	14	21	NA	NA	Culex pipiens moletus
Mol_21°C_14dpi_B3	14	21	NA	NA	Culex pipiens moletus
Mol_21°C_14dpi_B4	14	21	NA	NA	Culex pipiens moletus
Mol_21°C_14dpi_B5	14	21	NA	NA	Culex pipiens moletus
Mol_21°C_14dpi_B6	14	21	NA	NA	Culex pipiens moletus
Mol_21°C_14dpi_B7	14	21	33.43	1150	Culex pipiens moletus
Mol_21°C_14dpi_B8	14	21	NA	NA	Culex pipiens moletus
Mol_21°C_14dpi_B9	14	21	NA	NA	Culex pipiens moletus
Mol_21°C_14dpi_B10	14	21	NA	NA	Culex pipiens moletus
Mol_21°C_14dpi_B11	14	21	12.95	562000000	Culex pipiens moletus
Mol_21°C_14dpi_B12	14	21	NA	NA	Culex pipiens moletus
Mol_21°C_14dpi_B13	14	21	32.52	2360	Culex pipiens moletus
Mol_21°C_14dpi_B14	14	21	NA	NA	Culex pipiens moletus
Mol_21°C_14dpi_S1	14	21	NA	NA	Culex pipiens moletus
Mol_21°C_14dpi_S2	14	21	NA	NA	Culex pipiens moletus
Mol_21°C_14dpi_S3	14	21	NA	NA	Culex pipiens moletus
Mol_21°C_14dpi_S4	14	21	NA	NA	Culex pipiens moletus
Mol_21°C_14dpi_S5	14	21	NA	NA	Culex pipiens moletus
Mol_21°C_14dpi_S6	14	21	NA	NA	Culex pipiens moletus
Mol_21°C_14dpi_S7	14	21	NA	NA	Culex pipiens moletus
Mol_21°C_14dpi_S8	14	21	NA	NA	Culex pipiens moletus
Mol_21°C_14dpi_S9	14	21	NA	NA	Culex pipiens moletus
Mol_21°C_14dpi_S10	14	21	NA	NA	Culex pipiens moletus
Mol_21°C_14dpi_S11	14	21	NA	NA	Culex pipiens moletus
Mol_21°C_14dpi_S12	14	21	NA	NA	Culex pipiens moletus
Mol_21°C_14dpi_S13	14	21	NA	NA	Culex pipiens moletus
Mol_21°C_14dpi_S14	14	21	NA	NA	Culex pipiens moletus

## Sheet: Molestus 21C 21dpi
Bodies	Day	Temperature (°C)	Mean Cq	Total viral genome copies in sample	Species
Mol_21°C_21dpi_B1	21	21	31.73	4155	Culex pipiens moletus
Mol_21°C_21dpi_B2	21	21	NA	NA	Culex pipiens moletus
Mol_21°C_21dpi_B3	21	21	NA	NA	Culex pipiens moletus
Mol_21°C_21dpi_B4	21	21	NA	NA	Culex pipiens moletus
Mol_21°C_21dpi_B5	21	21	NA	NA	Culex pipiens moletus
Mol_21°C_21dpi_B6	21	21	NA	NA	Culex pipiens moletus
Mol_21°C_21dpi_B7	21	21	32.18	2995	Culex pipiens moletus
Mol_21°C_21dpi_B8	21	21	NA	NA	Culex pipiens moletus
Mol_21°C_21dpi_B9	21	21	NA	NA	Culex pipiens moletus
Mol_21°C_21dpi_B10	21	21	NA	NA	Culex pipiens moletus
Mol_21°C_21dpi_B11	21	21	NA	NA	Culex pipiens moletus
Mol_21°C_21dpi_B12	21	21	NA	NA	Culex pipiens moletus
Mol_21°C_21dpi_B13	21	21	32.66	2090	Culex pipiens moletus
Mol_21°C_21dpi_B14	21	21	32.39	2560	Culex pipiens moletus
Mol_21°C_21dpi_B15	21	21	NA	NA	Culex pipiens moletus
Saliva
Mol_21°C_21dpi_S1	21	21	NA	NA	Culex pipiens moletus
Mol_21°C_21dpi_S2	21	21	NA	NA	Culex pipiens moletus
Mol_21°C_21dpi_S3	21	21	NA	NA	Culex pipiens moletus
Mol_21°C_21dpi_S4	21	21	NA	NA	Culex pipiens moletus
Mol_21°C_21dpi_S5	21	21	NA	NA	Culex pipiens moletus
Mol_21°C_21dpi_S6	21	21	NA	NA	Culex pipiens moletus
Mol_21°C_21dpi_S7	21	21	NA	NA	Culex pipiens moletus
Mol_21°C_21dpi_S8	21	21	NA	NA	Culex pipiens moletus
Mol_21°C_21dpi_S9	21	21	NA	NA	Culex pipiens moletus
Mol_21°C_21dpi_S10	21	21	NA	NA	Culex pipiens moletus
Mol_21°C_21dpi_S11	21	21	NA	NA	Culex pipiens moletus
Mol_21°C_21dpi_S12	21	21	NA	NA	Culex pipiens moletus
Mol_21°C_21dpi_S13	21	21	NA	NA	Culex pipiens moletus
Mol_21°C_21dpi_S14	21	21	NA	NA	Culex pipiens moletus
Mol_21°C_21dpi_S15	21	21	NA	NA	Culex pipiens moletus

## Sheet: Molestus 21C 28dpi
Bodies	Day	Temperature (°C)	Mean Cq	Total viral genome copies in sample	Species	Notes
Mol_21°C_28dpi_B1	28	21	31.665	14750	Culex pipiens molestus
Mol_21°C_28dpi_B2	28	21	NA	NA	Culex pipiens molestus
Mol_21°C_28dpi_B3	28	21	NA	NA	Culex pipiens molestus
Mol_21°C_28dpi_B4	28	21	NA	NA	Culex pipiens molestus
Mol_21°C_28dpi_B5	28	21	NA	NA	Culex pipiens/molestus hybrid	Removed from molestus analysis
Mol_21°C_28dpi_B6	28	21	NA	NA	Culex pipiens molestus
Mol_21°C_28dpi_B7	28	21	NA	NA	Culex pipiens molestus
Mol_21°C_28dpi_B8	28	21	NA	NA	Culex pipiens molestus
Mol_21°C_28dpi_B9	28	21	NA	NA	Culex pipiens molestus
Mol_21°C_28dpi_B10	28	21	13.685	1190000000	Culex pipiens molestus
Mol_21°C_28dpi_B11	28	21	31.82	12900	Culex pipiens molestus
Mol_21°C_28dpi_B12	28	21	30.97	24150	Culex pipiens molestus
Mol_21°C_28dpi_B13	28	21	31.64	15450	Culex pipiens molestus
Mol_21°C_28dpi_B14	28	21	20.585	18300000	Culex pipiens molestus
Mol_21°C_28dpi_B15	28	21	32.3	9010	Culex pipiens molestus
Mol_21°C_28dpi_B16	28	21	31.99	11400	Culex pipiens molestus
Mol_21°C_28dpi_B17	28	21	NA	NA	Culex pipiens molestus
Mol_21°C_28dpi_B18	28	21	32.755	7345	Culex pipiens molestus
Mol_21°C_28dpi_B19	28	21	22.96	4355000	Culex pipiens molestus
Saliva
Mol_21°C_28dpi_S1	28	21	NA	NA	Culex pipiens molestus
Mol_21°C_28dpi_S2	28	21	NA	NA	Culex pipiens molestus
Mol_21°C_28dpi_S3	28	21	NA	NA	Culex pipiens molestus
Mol_21°C_28dpi_S4	28	21	NA	NA	Culex pipiens molestus
Mol_21°C_28dpi_S5	28	21	NA	NA	Culex pipiens/molestus hybrid	Removed from molestus analysis
Mol_21°C_28dpi_S6	28	21	NA	NA	Culex pipiens molestus
Mol_21°C_28dpi_S7	28	21	NA	NA	Culex pipiens molestus
Mol_21°C_28dpi_S8	28	21	NA	NA	Culex pipiens molestus
Mol_21°C_28dpi_S9	28	21	NA	NA	Culex pipiens molestus
Mol_21°C_28dpi_S10	28	21	NA	NA	Culex pipiens molestus
Mol_21°C_28dpi_S11	28	21	NA	NA	Culex pipiens molestus
Mol_21°C_28dpi_S12	28	21	NA	NA	Culex pipiens molestus
Mol_21°C_28dpi_S13	28	21	NA	NA	Culex pipiens molestus
Mol_21°C_28dpi_S14	28	21	NA	NA	Culex pipiens molestus
Mol_21°C_28dpi_S15	28	21	NA	NA	Culex pipiens molestus
Mol_21°C_28dpi_S16	28	21	NA	NA	Culex pipiens molestus
Mol_21°C_28dpi_S17	28	21	NA	NA	Culex pipiens molestus
Mol_21°C_28dpi_S18	28	21	NA	NA	Culex pipiens molestus
Mol_21°C_28dpi_S19	28	21	NA	NA	Culex pipiens molestus

## Sheet: Molestus 23C 7dpi
Bodies	Day	Temperature (°C)	Mean Cq	Total viral genome copies in sample	Species
Mol_23°C_7dpi_B1	7	23	NA	NA	Culex pipiens molestus
Mol_23°C_7dpi_B2	7	23	33.65	1030	Culex pipiens molestus
Mol_23°C_7dpi_B3	7	23	33.72	980	Culex pipiens molestus
Mol_23°C_7dpi_B4	7	23	NA	NA	Culex pipiens molestus
Mol_23°C_7dpi_B5	7	23	NA	NA	Culex pipiens molestus
Mol_23°C_7dpi_B6	7	23	NA	NA	Culex pipiens molestus
Mol_23°C_7dpi_B7	7	23	NA	NA	Culex pipiens molestus
Mol_23°C_7dpi_B8	7	23	NA	NA	Culex pipiens molestus
Mol_23°C_7dpi_B9	7	23	NA	NA	Culex pipiens molestus
Mol_23°C_7dpi_B10	7	23	NA	NA	Culex pipiens molestus
Mol_23°C_7dpi_B11	7	23	NA	NA	Culex pipiens molestus
Mol_23°C_7dpi_B12	7	23	NA	NA	Culex pipiens molestus
Mol_23°C_7dpi_B13	7	23	NA	NA	Culex pipiens molestus
Mol_23°C_7dpi_B14	7	23	NA	NA	Culex pipiens molestus
Mol_23°C_7dpi_B15	7	23	22.86	1580000	Culex pipiens molestus
Mol_23°C_7dpi_B16	7	23	33.63	1120	Culex pipiens molestus
Mol_23°C_7dpi_B17	7	23	NA	NA	Culex pipiens molestus
Mol_23°C_7dpi_B18	7	23	NA	NA	Culex pipiens molestus
Mol_23°C_7dpi_B19	7	23	NA	NA	Culex pipiens molestus
Mol_23°C_7dpi_B20	7	23	NA	NA	Culex pipiens molestus
Saliva
Mol_23°C_7dpi_S1	7	23	NA	NA	Culex pipiens molestus
Mol_23°C_7dpi_S2	7	23	NA	NA	Culex pipiens molestus
Mol_23°C_7dpi_S3	7	23	NA	NA	Culex pipiens molestus
Mol_23°C_7dpi_S4	7	23	NA	NA	Culex pipiens molestus
Mol_23°C_7dpi_S5	7	23	NA	NA	Culex pipiens molestus
Mol_23°C_7dpi_S6	7	23	NA	NA	Culex pipiens molestus
Mol_23°C_7dpi_S7	7	23	NA	NA	Culex pipiens molestus
Mol_23°C_7dpi_S8	7	23	NA	NA	Culex pipiens molestus
Mol_23°C_7dpi_S9	7	23	NA	NA	Culex pipiens molestus
Mol_23°C_7dpi_S10	7	23	NA	NA	Culex pipiens molestus
Mol_23°C_7dpi_S11	7	23	NA	NA	Culex pipiens molestus
Mol_23°C_7dpi_S12	7	23	NA	NA	Culex pipiens molestus
Mol_23°C_7dpi_S13	7	23	NA	NA	Culex pipiens molestus
Mol_23°C_7dpi_S14	7	23	NA	NA	Culex pipiens molestus
Mol_23°C_7dpi_S15	7	23	NA	NA	Culex pipiens molestus
Mol_23°C_7dpi_S16	7	23	NA	NA	Culex pipiens molestus
Mol_23°C_7dpi_S17	7	23	NA	NA	Culex pipiens molestus
Mol_23°C_7dpi_S18	7	23	NA	NA	Culex pipiens molestus
Mol_23°C_7dpi_S19	7	23	NA	NA	Culex pipiens molestus
Mol_23°C_7dpi_S20	7	23	NA	NA	Culex pipiens molestus

## Sheet: Molestus 23C 14dpi
Bodies	Day	Temperature (°C)	Mean Cq	Total viral genome copies in sample	Species
Mol_23°C_14dpi_B1	14	23	NA	NA	Culex pipiens molestus
Mol_23°C_14dpi_B2	14	23	NA	NA	Culex pipiens molestus
Mol_23°C_14dpi_B3	14	23	NA	NA	Culex pipiens molestus
Mol_23°C_14dpi_B4	14	23	NA	NA	Culex pipiens molestus
Mol_23°C_14dpi_B5	14	23	NA	NA	Culex pipiens molestus
Mol_23°C_14dpi_B6	14	23	NA	NA	Culex pipiens molestus
Mol_23°C_14dpi_B7	14	23	NA	NA	Culex pipiens molestus
Mol_23°C_14dpi_B8	14	23	NA	NA	Culex pipiens molestus
Mol_23°C_14dpi_B9	14	23	NA	NA	Culex pipiens molestus
Mol_23°C_14dpi_B10	14	23	NA	NA	Culex pipiens molestus
Mol_23°C_14dpi_B11	14	23	NA	NA	Culex pipiens molestus
Mol_23°C_14dpi_B12	14	23	NA	NA	Culex pipiens molestus
Mol_23°C_14dpi_B13	14	23	NA	NA	Culex pipiens molestus
Mol_23°C_14dpi_B14	14	23	32.49	1760	Culex pipiens molestus
Mol_23°C_14dpi_B15	14	23	34.51	549	Culex pipiens molestus
Mol_23°C_14dpi_B16	14	23	NA	NA	Culex pipiens molestus
Mol_23°C_14dpi_B17	14	23	NA	NA	Culex pipiens molestus
Mol_23°C_14dpi_B18	14	23	34.9	441	Culex pipiens molestus
Mol_23°C_14dpi_B19	14	23	NA	NA	Culex pipiens molestus
Saliva
Mol_23°C_14dpi_S1	14	23	NA	NA	Culex pipiens molestus
Mol_23°C_14dpi_S2	14	23	NA	NA	Culex pipiens molestus
Mol_23°C_14dpi_S3	14	23	NA	NA	Culex pipiens molestus
Mol_23°C_14dpi_S4	14	23	NA	NA	Culex pipiens molestus
Mol_23°C_14dpi_S5	14	23	NA	NA	Culex pipiens molestus
Mol_23°C_14dpi_S6	14	23	NA	NA	Culex pipiens molestus
Mol_23°C_14dpi_S7	14	23	NA	NA	Culex pipiens molestus
Mol_23°C_14dpi_S8	14	23	NA	NA	Culex pipiens molestus
Mol_23°C_14dpi_S9	14	23	NA	NA	Culex pipiens molestus
Mol_23°C_14dpi_S10	14	23	NA	NA	Culex pipiens molestus
Mol_23°C_14dpi_S11	14	23	NA	NA	Culex pipiens molestus
Mol_23°C_14dpi_S12	14	23	NA	NA	Culex pipiens molestus
Mol_23°C_14dpi_S13	14	23	NA	NA	Culex pipiens molestus
Mol_23°C_14dpi_S14	14	23	NA	NA	Culex pipiens molestus
Mol_23°C_14dpi_S15	14	23	NA	NA	Culex pipiens molestus
Mol_23°C_14dpi_S16	14	23	NA	NA	Culex pipiens molestus
Mol_23°C_14dpi_S17	14	23	NA	NA	Culex pipiens molestus
Mol_23°C_14dpi_S18	14	23	NA	NA	Culex pipiens molestus
Mol_23°C_14dpi_S19	14	23	NA	NA	Culex pipiens molestus

[truncated: 35 more sheets: Molestus 23C 21dpi, Molestus 23C 28 dpi, Pip 17C 7DPI, Pip 17C 14DPI, Pip 17C 21DPI, Pip 17C 28DPI, Pip 19C 7DPI, Pip 19C 14DPI, Pip 19C 21DPI, Pip 19C 28DPI, Pip 21C 7DPI, Pip 21C 14DPDI, Pip 21C 21DPI, Pip 21C 28DPI, Pip 23C 7DPI, Pip 23C 14DPI, Pip 23C 21DPI, Pip 23C 28DPI, Cs. annulata 17C 14DPI, cs. annulata 21C 14DPI …]
